# Supplementary material for: Selective immunoglobulin A deficiency in children with diabetes mellitus: Data from a medical center in Ukraine
Source: PLoS One. 2022 Nov 17;17(11):e0277273. doi: 10.1371/journal.pone.0277273 (PMC9671439; doi:10.1371/journal.pone.0277273)
Supplement: S1 Data — (XLSX) [file pone.0277273.s001.xlsx]

## Sheet: DM + normal or increased IgA
Patients	Female, n	Male, n	DM duration	Ketoacidosis at DM onset	HbA1c (%)	C-peptide, ng\ml	Ig A	Goiter	Autoimmune thyroiditis	Hypothyroidism	Celiac disease	Arthritis	Psoriasis	Atopic dermatitis	Recurrent infections	Splenomegaly	Hepatomegaly	Lymphadenopathy	Lipodystrophy	Mauriac syndrome	Diabetic neuropathy
1	1		6	1	6.52	0.19	100.4		1
2	1		2	1	9.36	0.19	171.5												1
3	1		3	0	6.74	0.3	238.5
4	1		1	0	8.95		139.8
5		1	3	0			184.2
6	1		1	0	6.44		61
7	1		1	1	6.27	0.27	139
8		1	3	1	6.5	0.32	194.1
9		1	4	0	6.9		141.7
10		1	5	0	14.94		146
11	1		9	0	13.5		259.8
12	1		2	1	8.1	0.22	49.7
13	1		3	0	7.75		157.4
14	1		1	0	7	0.93	197.6
15	1		2	0	10.6		241.5	1
16	1		6	1	10.8	0.1	145.2
17		1	4	1	9.6		126.8
18		1	9	0	6.15	0.1	159.3
19	1		4	0	10.4		132.4		1
20		1	10	0	7.58		130.5												1
21	1		13	0	9.6	0.15	157.1
22	1		3	1	9.56	0.49	201.6
23		1	2	0	5.3		117.8
24	1		5	1	10.68	0.17	306.1
25	1		3	1	12.22		185.7
26	1		1	1	6.6		114.2
27	1		2	0	6.69		103.3
28	1		1	1	9.5	0.37	159.3
29		1	4	1	10.85		272.4	1
30		1	8	1	7.67		128
31		1	4	0	12.3	0.16	145.5				1
32	1		8	0	13.13		229.7
33		1	5	0	7.8	0.15	162.8
34		1	4	0	8.8	0.18	310.9
35		1	7	1	7.3	0.15	44.8			1
36		1	1	0	7.56		94.6
37		1	0.02	1	6.5	0.39	161.9
38	1		0.08	1	12.89	0.37	149.5
39	1		8	0	9.6	0.17	117.2
40	1		1.5	0	6.89		77.8
41		1	9	0	10.24	0.16	148.4
42		1	9	0	6.68		83
43		1	5	0	9.68		338.3
44		1	2	0	7.8	0.16	78.6
45	1		4	1	8.5	0.1	172.1
46		1	0.88	0	10.7		148.6
47		1	5	0	11.8		138.1
48	1		4	0	7.6		105.8
49	1		0.16	1	9.4	0.1	288
50	1		2	0	8.97		202												1
51		1	5	1	6.9	0.584	162.7
52		1	3	1	8.6	0.54	116.2
53	1		7	0	12.72		131.7
54		1	2	0	9.13		190.4
55	1		9	0	7.82		144.9
56		1	6	0	8.5	0.17	117.2												1
57		1	2	1	7.97	0.17	154.6
58		1	0.08	1	13.41	0.27	227.6
59		1	5	0	9.3	0.1	162.8
60		1	1	0	8.42		78.1
61		1	8	1	8.2		256.6
62	1		3	0	8.28		223.4
63	1		0.12	0	11	0.34	96.4
64	1		0.04	0	10.4	0.26	168.1
65	1		10	1	6.77		192.7		1
66	1		6	1	7.96		141.4
67	1		4	0	8.3	0.15	85.3
68	1		5	0	8.01	0.18	245.5
69	1		5	0	6		238.1
70	1		6.7	0	13.78		102.3										1
71		1	0.04	1	11.4	0.32	404.8
72		1	1	1	12.7		217
73		1	9	0	10	0.17	114.9
74	1		5	1	13.2		242.3												1
75		1	6	0	15.8		307.3
76	1		1	0	6.88		87.1
77	1		0.02	0	9.62	1.23	218.1
78		1	9	1	6.59	0.05	203.5				1
79		1	2	0	7.4		166.5
80	1		1	1	5.75	0.38	224.2
81		1	1	0	6.17		291.6
82		1	2	0	6.45		174.7
83		1	4	0	11.12	0.72	139.5
84	1		13	0	11.65		226.8									1	1			Hypothyroidism
85		1	8	0	11.3		214.9
86	1		1.7	0	8.4		132
87	1		3	0	15.2		276.4	1									1
88	1		2	0	7.96		50.1	1
89		1	12	0	13.03		278.3										1		1
90	1		7	1	6.2		89.8
91		1	1	1	5.98	0.5	142.2												1
92		1	1	0	7.94		108.7
93	1		0.08	1	6.89	0.4	171.6
94		1	11	0	10.81		183.4
95		1	9	1	7.76		238
96	1		6	1	5.8		266.2
97	1		2	0	6.39		140.1
98		1	4	1	13.09		174.1										1		1
99	1		8	0	9.9		244.3
100	1		0.56	1	5.27		102.3
101	1		10	0	8.37		147.8	1
102		1	2	1	9.2		252												1
103	1		1	1	7.48	0.7	236.2
104	1		15	0	11.97		234												1
105	1		1	0	8.86		147.4						1
106		1	1	0	8.7		88.1
107		1	9	0	9		120.8
108		1	1	1	5.5	0.2	130.8
109	1		3	0	7.69		54				1
110		1	3	0	6.36		367.3
111		1	0.04	1	7.71	0.45	101.6
112		1	3	0	7.45		110.4
113	1		7	1	6.1		130.9	1
114	1		0.48	0	6.18	0.455	122.7
115	1		0.08	1	11.1	0.38	188.9
116		1	3	0	6.5	0.16	64.9
117		1	0.64	1	5.7	0.37	126.6
118		1	11	0	6.1		119.7
119		1	9	0	12.37		211.3					1
120	1		0.04	0	10.8	0.34	76.8
121		1	14	0	11.34	0.19	138.1
122		1	2	0	10.86		340.1
123	1		3	0	6.6	0.62	59.7				1
124	1		7	0	13.49		215.3										1
125		1	13	0	9.69		142.9	1
126	1		2	0	5.2		59.3
127		1	0.24	0	11.9	0.79	160.9
128		1	1	0	6.67		78.1
129	1		3	0	5.3		117		1
130	1		1	0	7.11		110.4	1
131	1		12	1	11.4		236.2
132	1		7	0	7.19		106.5												1
133		1	0.02	1	11.44	0.11	73.7
134	1		1	1	12.4	0.1	66.9
135		1	1	0	6.94		204.8
136		1	0.02	0	10.1	0.31	41.7
137		1	2	0	5.39		32.2
138		1	4	1	7.33	0.34	86.2			1
139	1		1	0	8.3	0.29	184.6
140		1	5	1	8.1		160.8
141		1	7	0	8.9		224.2
142		1	9	0	10		267.7
143	1		4	0	14	0.2	172.3
144		1	4	0	9.45		214.9	1
145		1	0.04	1	9.35	0.66	117.8		1
146		1	0.02	0	8.1	0.45	49			1
147		1	4	1	6.02		81.5			1
148	1		1	1	6.66	0.7	69.9
149	1		5	0	13.9		74.4										1
150	1		0.08	1	12.28	0.12	146.5
151	1		1	0	10.02		228.5
152		1	1	0	8.85		249.8
153	1		2	1	13.54	0.27	100.5										1		1
154	1		5	1	6.88	0.17	67.2
155		1	2	0	7.05	0.24	69.9
156	1		5	0	12.32		213.7	1
157	1		5	0	8.35	0.15	221.5
158	1		2	0	6.05		332	1
159		1	2	0	6.7		163.3
160	1		3	1	8.34	0.32	101
161	1		1	1	6.66	0.1	169.3
162		1	1	1	6.17	0.16	97
163	1		6	0	6.44		306.2
164		1	6	1	6		57
165		1	0.04	1	9.78	0.21	89.2
166	1		1.9	0	8.58	0.305	111.7
167		1	7	0	7.93		183.5
168	1		7	1	7.22		139.6
169	1		6	1	6.81		125.6			1
170	1		7	0	7.05		146.4
171	1		3	1	8.02		114.4
172		1	4	1	6.74		220
173	1		6	0	6.18		134.2
174		1	3	0	7.92		42
175		1	6	0	8.13	0.1	111.2
176	1		1	1	6.29	0.27	114.1
177	1		3	0	6.13		258.9	1
178	1		1	1	6.13	0.7	170.9												1
179	1		2	0	8.6		210.3
180		1	11	0	9.02		102.3
181		1	1	1	7.14		113.7												1
182	1		0.6	1	5.87	0.17	99.5			1
183	1		1	1	8.39	0.43	100.4
184		1	1	0	7.13		34.7
185		1	2	1	9.53	0.27	234.7												1
186		1	4	0	7.22		100.7	1
187		1	4	0	9.43		123.1
188		1	13	0	12.3	0.1	281.4
189		1	5	0	9.22		57.5
190	1		1	0	5.36		136.4	1
191		1	1	1	6.59	0.876	137.8
192	1		5	1	8.12	0.2	108		1
193	1		4	0	6.21	0.1	174.2
194		1	11	0	6.61		205.8
195		1	7	0	7.15		168.7
196		1	0.7	0	5.87		104.6
197		1	12	0	11.3	0.05	67.6
198	1		0.88	1	12.51	0.34	141.6							1
199	1		9	1	7.28		162.1
200	1		4	1	7.16		165
201		1	8	1	8.18		103.7
202		1	0.08	1	12.86	0.22	151.8
203		1	3	0	6.49		141.3
204		1	10	0	5.59		270.1
205	1		9	0	8.05		117.4	1
206	1		2	0	5.93	0.83	169.8
207		1	0.48	1	7.68		120.8
208	1		0.06	1	9.22		158.8
209		1	3	1	7.7		161.9
210		1	2	1	6.26		150.6
211		1	7	1	11.96		132.1
212		1	3.9	1	7.26		159.5
213		1	0.02	1	9.84		214.7
214		1	0.04	1	10.97		211.1
215	1		3	1	7.9		205.3
216		1	4	1	6.03	0.64	148.7		1
217	1		0.04	1	9.8	0.05	86.1
218		1	0.04	1	10.57		193.7
219		1	0.06	1	13.87		208.7										1
220		1	0.02	1	12.72		118.1
221		1	5	1	8.11		114.9
222		1	3	1	6.93		209.9	1
223	1		7	1	9.59		212.6		1
224		1	5	1	8.47	0.15	211.1
225		1	4	0	12.44		138.4												1
226	1		0.04	0	11.89	0.27	210.1
227		1	0.02	1	8.5		110.2
228	1		9	0	10.13		127.7

## Sheet: DM + decreased IgA
Patients	Female, n	Male, n	DM duration	Ketoacidosis at DM onset	HbA1c (%)	C-peptide, ng\ml	Ig A	Goiter	Autoimmune thyroiditis	Hypothyroidism	Celiac disease	Arthritis	Psoriasis	Atopic dermatitis	Recurrent infections	Splenomegaly	Hepatomegaly	Lymphadenopathy	Lipodystrophy	Mauriac syndrome	Diabetic neuropathy
1		1	1	1	7.43	0.32	50.8
2		1	0.5	1	6.9	0.24	13.2
3	1		7	0	7		55.2
4	1		3	0	6.54	0.16	64.9
5		1	10	0	7.41		51.2

## Sheet: DM + SIgAD
Patients		Female, n	Male, n	DM duration	Ketoacidosis at DM onset	HbA1c (%)	C-peptide, ng\ml	Ig A mg/dl	Goiter	Autoimmune thyroiditis	Hypothyroidism	Celiac disease	Arthritis	Psoriasis	Atopic dermatitis	Recurrent infections	Splenomegaly	Hepatomegaly	Lymphadenopathy	Lipodystrophy	Mauriac syndrome	Diabetic neuropathy	IgM	IgG, mg/dl	IgE	G1 mg/dl	G2 mg/dl	G3 mg/dl	G4, mg/dl	CD3, %	CD3, абс	CD4, %	CD4, абс	CD8, %	CD8, абс	CD19, %	CD19, абс	СD4/СD8	Anti-diphtheria antibodies	Anti-tetanus antibodies	ATPO	AGA IgA	AGA IgG	anti-tTG (N 0-20)	anti-tTG (N 0-25 IU/ml)	Autoimmune thyroiditis	Hypothyroidism	Gluten intolerance
1			1	4.5	1	9.9	0.1	0.8		1													84	1234		812	423	39	21.1	49.1	957	22.1	430	21	409	8.4	163	1.05	0.45	3.354	179.16	0.28	0.51	0.07	14.91	1
2			1	3.8	0	8.41		0.4		1										1			148	1743		924	682	92.4	23	61.2	1903	25	777	39	1212	14	435	0.64	0.19	0.572	43.27	12.42	50.24	0.08	17.37	1		1
3			1	0.1	1	13.31	0.2	0.5										1					80	907		720	91	74	2.4	71.2	1680	37	863	28	660	10	245	1.3	0.304	0.612	2.78	3.51	1.32	0.58	1.47
4			1	5.7	0	8.68		0.3															72	1220	350	587	562	95	8.5	67.3	1870	37	1030	23.5	650	22	610	1.6	1.175	3.861	11.8	2.736	11.32	0.071	4.463
5		1		3.5	0	9.4	0.22	7															128	1975	67.3	975	894	85.8	11.8	72	1530	31	655	35	744	11	235	0.88	0.192	0.201	1.39	3.969	23.98	0.539	23.07
6			1	0.1	1	6.85	0.4	2.7															71	1403		998	265	87	7.3	64	1444	36	816	27.5	618	9.5	213	1.3	0.074	0.419	2.58	0.6	6.29	0.09	9.1
7			1	3.5	1	7.6	0.67	5.7		1	1												130	1416.5		745	664	25.8	7.2	74	1904	34	874	30.5	786	10	263	1.1	0.552	0.937	759	17.34	39.21	0.47	2.93	1	1	1

## Sheet: All DM patients
Patients	Female, n	Male, n	DM duration	Ketoacidosis at DM onset	HbA1c (%)	C-peptide, ng\ml	Ig A	Goiter	Autoimmune thyroiditis	Hypothyroidism	Celiac disease	Arthritis	Psoriasis	Atopic dermatitis	Recurrent infections	Splenomegaly	Hepatomegaly	Lymphadenopathy	Lipodystrophy	Mauriac syndrome	Diabetic neuropathy
1	1		6	1	6.52	0.19	100.4		1
2	1		2	1	9.36	0.19	171.5												1
3	1		3	0	6.74	0.3	238.5
4	1		1	0	8.95		139.8
5		1	3	0			184.2
6	1		1	0	6.44		61
7	1		1	1	6.27	0.27	139
8		1	3	1	6.5	0.32	194.1
9		1	4	0	6.9		141.7
10		1	5	0	14.94		146
11	1		9	0	13.5		259.8
12	1		2	1	8.1	0.22	49.7
13	1		3	0	7.75		157.4
14	1		1	0	7	0.93	197.6
15	1		2	0	10.6		241.5	1
16	1		6	1	10.8	0.1	145.2
17		1	4	1	9.6		126.8
18		1	9	0	6.15	0.1	159.3
19	1		4	0	10.4		132.4		1
20		1	10	0	7.58		130.5												1
21	1		13	0	9.6	0.15	157.1
22	1		3	1	9.56	0.49	201.6
23		1	2	0	5.3		117.8
24	1		5	1	10.68	0.17	306.1
25	1		3	1	12.22		185.7
26	1		1	1	6.6		114.2
27	1		2	0	6.69		103.3
28	1		1	1	9.5	0.37	159.3
29		1	4	1	10.85		272.4	1
30		1	8	1	7.67		128
31		1	4	0	12.3	0.16	145.5				1
32	1		8	0	13.13		229.7
33		1	5	0	7.8	0.15	162.8
34		1	4	0	8.8	0.18	310.9
35		1	7	1	7.3	0.15	44.8			1
36		1	1	0	7.56		94.6
37		1	0.02	1	6.5	0.39	161.9
38	1		0.08	1	12.89	0.37	149.5
39	1		8	0	9.6	0.17	117.2
40	1		1.5	0	6.89		77.8
41		1	9	0	10.24	0.16	148.4
42		1	9	0	6.68		83
43		1	5	0	9.68		338.3
44		1	2	0	7.8	0.16	78.6
45	1		4	1	8.5	0.1	172.1
46		1	0.88	0	10.7		148.6
47		1	5	0	11.8		138.1
48	1		4	0	7.6		105.8
49	1		0.16	1	9.4	0.1	288
50	1		2	0	8.97		202												1
51		1	5	1	6.9	0.584	162.7
52		1	3	1	8.6	0.54	116.2
53	1		7	0	12.72		131.7
54		1	2	0	9.13		190.4
55	1		9	0	7.82		144.9
56		1	6	0	8.5	0.17	117.2												1
57		1	2	1	7.97	0.17	154.6
58		1	0.08	1	13.41	0.27	227.6
59		1	5	0	9.3	0.1	162.8
60		1	1	0	8.42		78.1
61		1	8	1	8.2		256.6
62	1		3	0	8.28		223.4
63	1		0.12	0	11	0.34	96.4
64	1		0.04	0	10.4	0.26	168.1
65	1		10	1	6.77		192.7		1
66	1		6	1	7.96		141.4
67	1		4	0	8.3	0.15	85.3
68	1		5	0	8.01	0.18	245.5
69	1		5	0	6		238.1
70	1		6.7	0	13.78		102.3										1
71		1	0.04	1	11.4	0.32	404.8
72		1	1	1	12.7		217
73		1	9	0	10	0.17	114.9
74	1		5	1	13.2		242.3												1
75		1	6	0	15.8		307.3
76	1		1	0	6.88		87.1
77	1		0.02	0	9.62	1.23	218.1
78		1	9	1	6.59	0.05	203.5				1
79		1	2	0	7.4		166.5
80	1		1	1	5.75	0.38	224.2
81		1	1	0	6.17		291.6
82		1	2	0	6.45		174.7
83		1	4	0	11.12	0.72	139.5
84	1		13	0	11.65		226.8									1	1			1	1
85		1	8	0	11.3		214.9
86	1		1.7	0	8.4		132
87	1		3	0	15.2		276.4	1									1
88	1		2	0	7.96		50.1	1
89		1	12	0	13.03		278.3										1		1
90	1		7	1	6.2		89.8
91		1	1	1	5.98	0.5	142.2												1
92		1	1	0	7.94		108.7
93	1		0.08	1	6.89	0.4	171.6
94		1	11	0	10.81		183.4
95		1	9	1	7.76		238
96	1		6	1	5.8		266.2
97	1		2	0	6.39		140.1
98		1	4	1	13.09		174.1										1		1
99	1		8	0	9.9		244.3
100	1		0.56	1	5.27		102.3
101	1		10	0	8.37		147.8	1
102		1	2	1	9.2		252												1
103	1		1	1	7.48	0.7	236.2
104	1		15	0	11.97		234												1
105	1		1	0	8.86		147.4						1
106		1	1	0	8.7		88.1
107		1	9	0	9		120.8
108		1	1	1	5.5	0.2	130.8
109	1		3	0	7.69		54				1
110		1	3	0	6.36		367.3
111		1	0.04	1	7.71	0.45	101.6
112		1	3	0	7.45		110.4
113	1		7	1	6.1		130.9	1
114	1		0.48	0	6.18	0.455	122.7
115	1		0.08	1	11.1	0.38	188.9
116		1	3	0	6.5	0.16	64.9
117		1	0.64	1	5.7	0.37	126.6
118		1	11	0	6.1		119.7
119		1	9	0	12.37		211.3
120	1		0.04	0	10.8	0.34	76.8
121		1	14	0	11.34	0.19	138.1														1
122		1	2	0	10.86		340.1
123	1		3	0	6.6	0.62	59.7				1
124	1		7	0	13.49		215.3										1
125		1	13	0	9.69		142.9	1
126	1		2	0	5.2		59.3
127		1	0.24	0	11.9	0.79	160.9
128		1	1	0	6.67		78.1
129	1		3	0	5.3		117		1
130	1		1	0	7.11		110.4	1
131	1		12	1	11.4		236.2
132	1		7	0	7.19		106.5												1
133		1	0.02	1	11.44	0.11	73.7
134	1		1	1	12.4	0.1	66.9
135		1	1	0	6.94		204.8
136		1	0.02	0	10.1	0.31	41.7
137		1	2	0	5.39		32.2
138		1	4	1	7.33	0.34	86.2			1
139	1		1	0	8.3	0.29	184.6
140		1	5	1	8.1		160.8
141		1	7	0	8.9		224.2
142		1	9	0	10		267.7
143	1		4	0	14	0.2	172.3
144		1	4	0	9.45		214.9	1
145		1	0.04	1	9.35	0.66	117.8		1
146		1	0.02	0	8.1	0.45	49			1
147		1	4	1	6.02		81.5			1
148	1		1	1	6.66	0.7	69.9
149	1		5	0	13.9		74.4										1
150	1		0.08	1	12.28	0.12	146.5
151	1		1	0	10.02		228.5
152		1	1	0	8.85		249.8
153	1		2	1	13.54	0.27	100.5										1		1
154	1		5	1	6.88	0.17	67.2
155		1	2	0	7.05	0.24	69.9
156	1		5	0	12.32		213.7	1
157	1		5	0	8.35	0.15	221.5
158	1		2	0	6.05		332	1
159		1	2	0	6.7		163.3
160	1		3	1	8.34	0.32	101
161	1		1	1	6.66	0.1	169.3
162		1	1	1	6.17	0.16	97
163	1		6	0	6.44		306.2
164		1	6	1	6		57
165		1	0.04	1	9.78	0.21	89.2
166	1		1.9	0	8.58	0.305	111.7
167		1	7	0	7.93		183.5
168	1		7	1	7.22		139.6
169	1		6	1	6.81		125.6			1
170	1		7	0	7.05		146.4
171	1		3	1	8.02		114.4
172		1	4	1	6.74		220
173	1		6	0	6.18		134.2
174		1	3	0	7.92		42
175		1	6	0	8.13	0.1	111.2
176	1		1	1	6.29	0.27	114.1
177	1		3	0	6.13		258.9	1
178	1		1	1	6.13	0.7	170.9												1
179	1		2	0	8.6		210.3
180		1	11	0	9.02		102.3
181		1	1	1	7.14		113.7												1
182	1		0.6	1	5.87	0.17	99.5			1
183	1		1	1	8.39	0.43	100.4
184		1	1	0	7.13		34.7
185		1	2	1	9.53	0.27	234.7												1
186		1	4	0	7.22		100.7	1
187		1	4	0	9.43		123.1
188		1	13	0	12.3	0.1	281.4
189		1	5	0	9.22		57.5
190	1		1	0	5.36		136.4	1
191		1	1	1	6.59	0.876	137.8
192	1		5	1	8.12	0.2	108		1
193	1		4	0	6.21	0.1	174.2
194		1	11	0	6.61		205.8
195		1	7	0	7.15		168.7
196		1	0.7	0	5.87		104.6
197		1	12	0	11.3	0.05	67.6
198	1		0.88	1	12.51	0.34	141.6							1
199	1		9	1	7.28		162.1
200	1		4	1	7.16		165
201		1	8	1	8.18		103.7
202		1	0.08	1	12.86	0.22	151.8
203		1	3	0	6.49		141.3
204		1	10	0	5.59		270.1
205	1		9	0	8.05		117.4	1
206	1		2	0	5.93	0.83	169.8
207		1	0.48	1	7.68		120.8
208	1		0.06	1	9.22		158.8
209		1	3	1	7.7		161.9
210		1	2	1	6.26		150.6
211		1	7	1	11.96		132.1
212		1	3.9	1	7.26		159.5
213		1	0.02	1	9.84		214.7
214		1	0.04	1	10.97		211.1
215	1		3	1	7.9		205.3
216		1	4	1	6.03	0.64	148.7		1
217	1		0.04	1	9.8	0.05	86.1
218		1	0.04	1	10.57		193.7
219		1	0.06	1	13.87		208.7										1
220		1	0.02	1	12.72		118.1
221		1	5	1	8.11		114.9
222		1	3	1	6.93		209.9	1
223	1		7	1	9.59		212.6		1
224		1	5	1	8.47	0.15	211.1
225		1	4	0	12.44		138.4												1
226	1		0.04	0	11.89	0.27	210.1
227		1	0.02	1	8.5		110.2
228	1		9	0	10.13		127.7
229		1	1	1	7.43	0.32	50.8
230		1	0.5	1	6.9	0.24	13.2
231	1		7	0	7		55.2
232	1		3	0	6.54	0.16	64.9
233		1	10	0	7.41		51.2
234		1	4.5	1	9.9	0.1	0.8		1
235		1	3.8	0	8.41		0.4		1										1
236		1	0.1	1	13.31	0.2	0.5										1
237		1	5.7	0	8.68		0.3
238	1		3.5	0	9.4	0.22	7
239		1	0.1	1	6.85	0.4	2.7
240		1	3.5	1	7.6	0.67	5.7		1	1

## Sheet: Сontrol group
Patient	Female, n	Male, n		Ig A
1		1		170
2	1			300
3		1		140
4	1			187
5	1			120
6	1			190
7		1		350
8	1			218
9	1			290
10		1		190
11	1			182
12	1			190
13	1			182
14	1			149
15	1			180
16	1			145
17	1			110
18	1			210
19		1		230
20		1		161
21	1			212
22	1			116
23	1			290
24	1			90
25	1			140
26		1		110
27	1			75
28		1		125
29		1		120
30	1			174
31	1			200
32	1			160
33		1		120
34	1			100
35	1			110
36		1		170
37		1		145
38		1		112
39		1		150
40	1			146
41		1		100
42	1			120
43		1		190
44	1			140
45		1		196
46		1		120
47	1			137
48		1		44
49		1		220
50	1			197
51		1		135
52		1		112
53		1		157
54	1			212
55		1		98
56	1			67
57	1			210
58		1		211
59		1		167
60	1			78
61		1		212
62	1			185
63	1			188
64	1			210
65		1		212
66		1		136
67		1		171
68		1		145
69		1		183
70	1			158
71	1			174
72	1			83
73		1		161
74	1			127
75		1		131
76	1			168
77		1		166
78	1			149
79	1			197
80		1		76
81	1			139
82		1		125
83	1			154
84		1		176
85	1			195
86		1		206
87		1		190
88		1		136
89	1			190
90	1			185
91	1			181
92		1		217
93		1		117
94	1			105
95		1		65
96	1			108
97	1			224
98		1		192
99		1		169
100		1		204
101		1		108
102	1			98
103		1		50
104		1		75
105	1			93
106	1			181
107		1		133
108	1			141
109	1			184
110		1		195
111		1		148
112		1		129
113	1			138
114	1			136
115	1			130
116		1		147
117		1		137
118		1		104
119		1		96
120	1			65
121	1			157
122	1			237
123		1		137
124		1		128
125	1			161
126	1			145
127	1			172
128		1		138
129	1			119
130	1			64
131	1			157
132		1		162
133	1			109
134		1		98
135		1		114
136	1			162
137		1		204
138	1			118
139	1			268
140	1			253
141	1			112
142		1		104
143		1		82
144	1			156
145	1			198
146	1			134
147		1		118
148		1		197
149		1		180
150		1		167
151	1			121
152		1		214
153	1			168
154	1			217
155		1		222
156	1			147
157	1			98
158	1			75
159		1		125
160		1		101
161	1			98
162		1		146
163		1		172
164	1			157
165	1			112
166	1			126
167		1		162
168	1			167
169		1		102
170	1			83
171	1			116
172		1		128
173		1		146
174		1		86
175	1			114
176	1			146
177		1		141
178		1		100
179		1		126
180	1			241
181	1			159
182	1			132
183	1			111
184		1		109
185		1		113
186	1			126
187	1			128
188		1		45
189	1			27
190		1		83
191		1		154
192		1		114
193	1			126
194	1			124
195	1			100
196	1			178
197	1			182
198	1			212
199		1		194
200		1		108
201		1		98
202		1		70
203	1			145
204		1		248
205	1			103
206		1		159
207	1			132
208	1			88
209	1			78
210	1			198
211		1		188
212		1		216
213		1		187
214	1			107
215	1			118
216		1		154
217		1		152
218		1		138
219	1			115
220	1			118
221		1		128
222		1		214
223	1			62
224		1		78
225		1		162
226	1			116
227	1			171
228	1			118
229		1		320
230		1		121
231	1			145
232	1			157
233	1			112
234	1			65
235	1			138
236	1			192
237		1		217
238	1			315
239		1		222
240		1		98
241		1		102
242		1		118
243	1			104
244	1			182
245		1		219
246		1		116
247		1		79
248	1			198
249	1			114
250		1		106
251		1		118
252		1		129
253		1		168
254		1		118
255	1			65
256	1			168
257	1			179
258		1		75
259		1		224
260	1			111
261	1			58
262	1			232
263	1			112
264		1		111
265		1		158
266		1		164
267	1			112
268	1			71
269		1		161
270	1			178
271	1			201
272	1			143
273		1		83
274		1		146
275	1			108
276	1			167
277		1		158
278		1		201
279		1		149
280		1		76
281	1			114
282	1			159
283	1			101
284	1			122
285	1			134
286	1			216
287		1		135
288	1			181
289		1		202
290	1			112
291		1		114
292		1		198
293		1		156
294	1			124
295	1			136
296		1		65
297		1		135
298		1		147
299	1			168
300		1		152
301	1			134
302	1			189
303	1			98
304		1		116
305		1		167
306	1			198
307		1		111
308	1			132
309	1			106
310	1			137
311		1		182
312	1			135
313	1			184
314		1		116
315		1		119
316		1		108
317	1			165
318	1			187
319	1			112
320	1			114
321		1		187
322	1			105
323		1		103
324		1		112
